# Supplementary material for: ALK Kinase Domain Mutations in Primary Anaplastic Large Cell Lymphoma: Consequences on NPM-ALK Activity and Sensitivity to Tyrosine Kinase Inhibitors
Source: PLoS One. 2015 Apr 13;10(4):e0121378. doi: 10.1371/journal.pone.0121378 (PMC4395299; doi:10.1371/journal.pone.0121378)
Supplement: S1 Table — Target-specific sequences are represented in bold. (XLS) [file pone.0121378.s007.xls]

## Sheet: Foglio1
S1 TABLE
Primer name	Sequence
KD_MID2_F	5'-CGTATCGCCTCCCTCGCGCCATCAG ACGCTCGACA CTGTGAAGACGCTGCCTG-3'
KD_MID2_R	5'-CTATGCGCCTTGCCAGCCCGCTCAG ACGCTCGACA AGTAGCTCGCCCTGTAGAT-3'
KD_MID3_F	5'-CGTATCGCCTCCCTCGCGCCATCAG AGACGCACTC CTGTGAAGACGCTGCCTG-3'
KD_MID3_R	5'-CTATGCGCCTTGCCAGCCCGCTCAG AGACGCACTC AGTAGCTCGCCCTGTAGAT-3'
KD_MID4_F	5'-CGTATCGCCTCCCTCGCGCCATCAG AGCACTGTAG CTGTGAAGACGCTGCCTG-3'
KD_MID4_R	5'-CTATGCGCCTTGCCAGCCCGCTCAG AGCACTGTAG AGTAGCTCGCCCTGTAGAT-3'
KD_MID5_F	5'-CGTATCGCCTCCCTCGCGCCATCAG ATCAGACACG CTGTGAAGACGCTGCCTG-3'
KD_MID5_R	5'-CTATGCGCCTTGCCAGCCCGCTCAG ATCAGACACG AGTAGCTCGCCCTGTAGAT-3'
KD_MID11_F	5'-CGTATCGCCTCCCTCGCGCCATCAG TGATACGTCT CTGTGAAGACGCTGCCTG-3'
KD_MID11_R	5'-CTATGCGCCTTGCCAGCCCGCTCAG TGATACGTCT AGTAGCTCGCCCTGTAGAT-3'
KD_MID16_F	5'-CGTATCGCCTCCCTCGCGCCATCAG TCACGTACTA CTGTGAAGACGCTGCCTG-3'
KD_MID16_R	5'-CTATGCGCCTTGCCAGCCCGCTCAG TCACGTACTA AGTAGCTCGCCCTGTAGAT-3'
KD_MID19_F	5'-CGTATCGCCTCCCTCGCGCCATCAG TGTACTACTC CTGTGAAGACGCTGCCTG-3'
KD_MID19_R	5'-CTATGCGCCTTGCCAGCCCGCTCAG TGTACTACTC AGTAGCTCGCCCTGTAGAT-3'
KD_MID22_F	5'-CGTATCGCCTCCCTCGCGCCATCAG TACGAGTATG CTGTGAAGACGCTGCCTG-3'
KD_MID22_R	5'-CTATGCGCCTTGCCAGCCCGCTCAG TACGAGTATG AGTAGCTCGCCCTGTAGAT-3'
KD_MID23_F	5'-CGTATCGCCTCCCTCGCGCCATCAG TACTCTCGTG CTGTGAAGACGCTGCCTG-3'
KD_MID23_R	5'-CTATGCGCCTTGCCAGCCCGCTCAG TACTCTCGTG AGTAGCTCGCCCTGTAGAT-3'
KD_MID28_F	5'-CGTATCGCCTCCCTCGCGCCATCAG ACTACTATGT CTGTGAAGACGCTGCCTG-3'
KD_MID28_R	5'-CTATGCGCCTTGCCAGCCCGCTCAG ACTACTATGT AGTAGCTCGCCCTGTAGAT-3'
KD_MID37_F	5'-CGTATCGCCTCCCTCGCGCCATCAG TACACACACT CTGTGAAGACGCTGCCTG-3'
KD_MID37_R	5'-CTATGCGCCTTGCCAGCCCGCTCAG TACACACACT AGTAGCTCGCCCTGTAGAT-3'
KD_MID40_F	5'-CGTATCGCCTCCCTCGCGCCATCAG TACGCTGTCT CTGTGAAGACGCTGCCTG-3'
KD_MID40_R	5'-CTATGCGCCTTGCCAGCCCGCTCAG TACGCTGTCT AGTAGCTCGCCCTGTAGAT-3'
KD_MID46_F	5'-CGTATCGCCTCCCTCGCGCCATCAG TGACGTATGT CTGTGAAGACGCTGCCTG-3'
KD_MID46_R	5'-CTATGCGCCTTGCCAGCCCGCTCAG TGACGTATGT AGTAGCTCGCCCTGTAGAT-3'
KD_MID47_F	5'-CGTATCGCCTCCCTCGCGCCATCAG TGTGAGTAGT CTGTGAAGACGCTGCCTG-3'
KD_MID47_R	5'-CTATGCGCCTTGCCAGCCCGCTCAG TGTGAGTAGT AGTAGCTCGCCCTGTAGAT-3'
KD_MID52_F	5'-CGTATCGCCTCCCTCGCGCCATCAG AGTATACATA CTGTGAAGACGCTGCCTG-3'
KD_MID52_R	5'-CTATGCGCCTTGCCAGCCCGCTCAG AGTATACATA AGTAGCTCGCCCTGTAGAT-3'
KD_MID54_F	5'-CGTATCGCCTCCCTCGCGCCATCAG AGTGCTACGA CTGTGAAGACGCTGCCTG-3'
KD_MID54_R	5'-CTATGCGCCTTGCCAGCCCGCTCAG AGTGCTACGA AGTAGCTCGCCCTGTAGAT-3'
KD_MID62_F	5'-CGTATCGCCTCCCTCGCGCCATCAG TACGTCATCA CTGTGAAGACGCTGCCTG-3'
KD_MID62_R	5'-CTATGCGCCTTGCCAGCCCGCTCAG TACGTCATCA AGTAGCTCGCCCTGTAGAT-3'
KD_MID65_F	5'-CGTATCGCCTCCCTCGCGCCATCAG TATGCTAGTA CTGTGAAGACGCTGCCTG-3'
KD_MID65_R	5'-CTATGCGCCTTGCCAGCCCGCTCAG TATGCTAGTA AGTAGCTCGCCCTGTAGAT-3'
KD_MID73_F	5'-CGTATCGCCTCCCTCGCGCCATCAG TGTCGTCGCA CTGTGAAGACGCTGCCTG-3'
KD_MID73_R	5'-CTATGCGCCTTGCCAGCCCGCTCAG TGTCGTCGCA AGTAGCTCGCCCTGTAGAT-3'
KD_MID74_F	5'-CGTATCGCCTCCCTCGCGCCATCAG ACACATACGC CTGTGAAGACGCTGCCTG-3'
KD_MID74_R	5'-CTATGCGCCTTGCCAGCCCGCTCAG ACACATACGC AGTAGCTCGCCCTGTAGAT-3'
KD_MID75_F	5'-CGTATCGCCTCCCTCGCGCCATCAG ACAGTCGTGC CTGTGAAGACGCTGCCTG-3'
KD_MID75_R	5'-CTATGCGCCTTGCCAGCCCGCTCAG ACAGTCGTGC AGTAGCTCGCCCTGTAGAT-3'
KD_MID76_F	5'-CGTATCGCCTCCCTCGCGCCATCAG ACATGACGAC CTGTGAAGACGCTGCCTG-3'
KD_MID76_R	5'-CTATGCGCCTTGCCAGCCCGCTCAG ACATGACGAC AGTAGCTCGCCCTGTAGAT-3'
