# Supplementary material for: ALK Kinase Domain Mutations in Primary Anaplastic Large Cell Lymphoma: Consequences on NPM-ALK Activity and Sensitivity to Tyrosine Kinase Inhibitors
Source: PLoS One. 2015 Apr 13;10(4):e0121378. doi: 10.1371/journal.pone.0121378 (PMC4395299; doi:10.1371/journal.pone.0121378)
Supplement: S2 Table — (XLS) [file pone.0121378.s008.xls]

## Sheet: analisi
S2 TABLE
ENA accession	Sample ID	MID	Sample source	Tumour type
ERS622535	1	2	tumor tissue	ALCL
ERS622535	2	3	tumor tissue	ALCL
ERS622535	3	4	tumor tissue	ALCL
ERS622535	4	5	tumor tissue	ALCL
ERS622535	5	16	tumor tissue	ALCL
ERS622535	6	19	tumor tissue	ALCL
ERS622535	7	22	tumor tissue	ALCL
ERS622535	8	23	tumor tissue	ALCL
ERS622535	9	40	tumor tissue	ALCL
ERS622535	10	46	tumor tissue	ALCL
ERS622535	11	47	tumor tissue	ALCL
ERS622535	12	52	tumor tissue	ALCL
ERS622535	13	62	tumor tissue	ALCL
ERS622535	14	65	tumor tissue	ALCL
ERS622535	15	74	tumor tissue	ALCL
ERS622535	16	75	tumor tissue	ALCL
ERS622535	17	76	tumor tissue	ALCL
ERS622535	18	28	tumor tissue	ALCL
ERS622535	19	37	tumor tissue	ALCL
ERS622535	20	11	tumor tissue	ALCL
ERS622535	21	73	tumor tissue	ALCL
ERS622535	22	54	tumor tissue	ALCL
ERS622534	23	37	tumor tissue	ALCL
ERS622534	24	40	tumor tissue	ALCL
ERS622534	25*	46*	tumor tissue	ALCL
ERS622534	26	47	tumor tissue	ALCL
ERS622534	27	74	tumor tissue	ALCL
ERS622534	28	73	tumor tissue	ALCL
ERS622534	29	52	tumor tissue	ALCL
ERS622534	30	54	tumor tissue	ALCL
ERS622534	31	62	tumor tissue	ALCL
ERS622534	32	65	tumor tissue	ALCL
ERS622534	33	75	tumor tissue	ALCL
ERS622534	34	19	tumor tissue	ALCL
ERS622534	35	22	tumor tissue	ALCL
ERS622534	36	23	tumor tissue	ALCL
ERS622534	37	28	tumor tissue	ALCL
ERS622534	38	76	tumor tissue	neuroblastoma
ERS622534	39*	2*	cDNA library	na
ERS622534	40	3	cell line	ALCL
ERS622534	41	4	cell line	neuroblastoma
ERS622534	42*	5*	tumor tissue	ALCL
ERS622534	43*	16*	tumor tissue	ALCL
ERS622534	44*	11*	tumor tissue	ALCL
* not included in this analysis
Abbreviations: ENA: European Nucleotide Archive; MID: Multiplex Identifier; ALCL: Anaplastic Large Cell Lymphoma

## Sheet: note
	analisi da fare: verificare associazioni o relazioni (vedi lavoro su mir221) tra del2 o del130 rispetto ai parametri clinici età, sesso, istologia (common vs other), stadio e curve di sopravvivenza (se possibili vista la numerosità)
	paolantonio giulia: decesso per sepsi___non inserito come evento nella EFS (considero come eventi solo rec e PM
	mediana LDH: 628
